# Supplementary material for: Purification and Characterization of Novel Anti-MRSA Peptides Produced by Brevibacillus sp. SPR-20
Source: Molecules. 2022 Dec 2;27(23):8452. doi: 10.3390/molecules27238452 (PMC9738727; doi:10.3390/molecules27238452)
Supplement: Supplementary file 1 [file molecules-27-08452-s001.zip]

Archive with 1 entries (1 files):
- molecules-2044414-supplementary.pdf
